# Supplementary material for: Alpaca Keeping in Hungary: The First Nationwide Survey
Source: Animals (Basel). 2026 Apr 16;16(8):1209. doi: 10.3390/ani16081209 (PMC13113044; doi:10.3390/ani16081209)
Supplement: Supplementary file 1 [file animals-16-01209-s001.zip]

Archive with 1 entries (1 files):
- animals-4191694-supplementary.pdf
